# Supplementary material for: Editorial Note: Undergoing lignin-coated seeds to cold plasma to enhance the growth of wheat seedlings and obtain future outcome under stressed ecosystems
Source: PLoS One. 2025 Oct 10;20(10):e0334274. doi: 10.1371/journal.pone.0334274 (PMC12513580; doi:10.1371/journal.pone.0334274)
Supplement: S1 File — (ZIP) [file pone.0334274.s001.zip]

Archive with 5 entries (5 files):
- Fw_ NMR data/Mariusz_abdelFattah_368_00DD_13C_5Jan23.zip
- Fw_ NMR data/Mariusz_abdelFattah_368_Control_13C_5Jan23.zip
- Fw_ NMR data/Mariusz_abdelFattah_368_DD22_13C_1Jan23.zip
- Fw_ NMR data/Mariusz_abdelFattah_368_DD33_13C_4Jan23.zip
- Fw_ NMR data/NMR Abel-Fatah_report_17June22.pptx
