# Supplementary material for: Editorial Note: Undergoing lignin-coated seeds to cold plasma to enhance the growth of wheat seedlings and obtain future outcome under stressed ecosystems
Source: PLoS One. 2025 Oct 10;20(10):e0334274. doi: 10.1371/journal.pone.0334274 (PMC12513580; doi:10.1371/journal.pone.0334274)
Supplement: S2 File — (ZIP) [file pone.0334274.s002.zip › Original Data of Figure 2/Fig 2.xlsx]

## Sheet: Sheet1
			Misr-1 cultivar
		Plasma dose	Radical length (cm)	Plomule length (cm)	Seedling length (cm)	Seedling dry weight (g)
		D(Control)	21.5	14.4	35.9	0.299
		D(00)	23.2	17	40.2	0.358
		D(22)	21.6	16.4	38	0.355
		D(33)	21.8	18	39.8	0.383
		D(44)	12.9	15.3	28.2	0.298
		D(55)	19.8	15.6	35.4	0.346
		D(Control)	b	c	b	b
		D(00)	a	b	a	a
		D(22)	ab	b	b	a
		D(33)	a	a	a	a
		D(44)	c	b	c	b
		D(55)	b	b	b	a

## Sheet: Sheet2
		Gemmeza-11 cultivar
		Plasma dose	Radical length (cm)	Plomule length (cm)	Seedling length (cm)	Seedling dry weight (g)
		D(Control)	17.3	15.5	32.8	0.371
		D(00)	26.2	16.1	42.4	0.414
		D(22)	25.3	16.9	42.3	0.444
		D(33)	17.1	13.6	30.7	0.211
		D(44)	11.5	11.9	23.4	0.264
		D(55)	21.1	14.05	35.1	0.359
		D(Control)	bc	b	bc	b
		D(00)	a	ab	a	a
		D(22)	a	a	a	a
		D(33)	bc	bc	bc	c
		D(44)	c	c	c	bc
		D(55)	ab	bc	ab	b
