# Supplementary material for: Editorial Note: Undergoing lignin-coated seeds to cold plasma to enhance the growth of wheat seedlings and obtain future outcome under stressed ecosystems
Source: PLoS One. 2025 Oct 10;20(10):e0334274. doi: 10.1371/journal.pone.0334274 (PMC12513580; doi:10.1371/journal.pone.0334274)
Supplement: S2 File — (ZIP) [file pone.0334274.s002.zip › Original Data of Figure 2/Growth Raw Data.xlsx]

## Sheet: Growth
Var	Treat	Rep	root len	plum	total	wt
Misr-1	cont	1	21.7	15.2	36.9	0.422
Misr-1	cont	2	23.2	15.7	38.9	0.265
Misr-1	cont	3	23.2	14.3	37.5	0.246
Misr-1	cont	4	18	12.6	30.6	0.265
Misr-1	0	1	20.8	16.8	37.6	0.227
Misr-1	0	2	26.3	18.7	45	0.522
Misr-1	0	3	25.2	20	45.2	0.464
Misr-1	0	4	20.8	12.5	33.3	0.22
Misr-1	22	1	31	20.7	51.7	0.397
Misr-1	22	2	23.3	16.9	40.2	0.357
Misr-1	22	3	22	14.9	36.9	0.333
Misr-1	22	4	10.2	13.3	23.5	0.333
Misr-1	33	1	19	16	35	0.272
Misr-1	33	2	14	17.6	31.6	0.2
Misr-1	33	3	30.3	20.2	50.5	0.615
Misr-1	33	4	23.9	18.3	42.2	0.448
Misr-1	44	1	11	15.9	26.9	0.257
Misr-1	44	2	9.2	15.5	24.7	0.336
Misr-1	44	3	17.1	15.2	32.3	0.333
Misr-1	44	4	14.5	14.6	29.1	0.267
Misr-1	55	1	29.5	16.7	46.2	0.382
Misr-1	55	2	8.7	16.1	24.8	0.382
Misr-1	55	3	20.8	15.1	35.9	0.278
Misr-1	55	4	20.2	14.5	34.7	0.343
Gemm	cont	1	20.8	15.1	35.9	0.396
Gemm	cont	2	12.6	14.2	26.8	0.367
Gemm	cont	3	20.8	16	36.8	0.331
Gemm	cont	4	15.1	16.7	31.8	0.39
Gemm	0	1	27.1	17.7	44.8	0.473
Gemm	0	2	26.1	16.6	42.7	0.458
Gemm	0	3	28.1	16.2	44.3	0.404
Gemm	0	4	23.8	14.1	37.9	0.322
Gemm	22	1	25.3	15	40.3	0.3
Gemm	22	2	27.8	18.1	45.9	0.56
Gemm	22	3	27.4	19.3	46.7	0.634
Gemm	22	4	21	15.3	36.3	0.283
Gemm	33	1	19.3	16.8	36.1	0.346
Gemm	33	2	13.7	11.6	25.3	0.275
Gemm	33	3	22	14.7	36.7	0.111
Gemm	33	4	13.5	11.5	25	0.113
Gemm	44	1	11.2	12.4	23.6	0.36
Gemm	44	2	9.9	11.8	21.7	0.128
Gemm	44	3	9.1	10.7	19.8	0.311
Gemm	44	4	15.8	12.9	28.7	0.258
Gemm	55	1	11	11.8	22.8	0.297
Gemm	55	2	25.1	15	40.1	0.441
Gemm	55	3	16.6	13.2	29.8	0.297
Gemm	55	4	31.7	16.1	47.8	0.403
