# Supplementary material for: Editorial Note: Undergoing lignin-coated seeds to cold plasma to enhance the growth of wheat seedlings and obtain future outcome under stressed ecosystems
Source: PLoS One. 2025 Oct 10;20(10):e0334274. doi: 10.1371/journal.pone.0334274 (PMC12513580; doi:10.1371/journal.pone.0334274)
Supplement: S2 File — (ZIP) [file pone.0334274.s002.zip › Original Data of Figure 2/Seedling growth + SD.txt]

HOMOGENEITY OF VARIANCES - RAW DATA
2022-07-22 17:11:52
Using: C:\Program Files (x86)\cohort6\clipboard.dt
Data Column: 4) root len
Broken Down By: 
  1) Var
  2) Treat
  3) Rep
Keep If: 

Bartlett's Test tests the homogeneity of variances, an assumption of
ANOVA.  Bartlett's Test is known to be overly sensitive to non-normal data.
A resulting probability of P<=0.05 indicates the variances may be not
homogeneous and you may wish to transform the data before doing an ANOVA.
For ANOVA designs without replicates (notably most Randomized Blocks
and Latin Square designs), there is not enough data to do this test.

There is not enough data to do the test.


ANOVA
2022-07-22 17:11:52
Using: C:\Program Files (x86)\cohort6\clipboard.dt
.AOV Filename: 2WRB.AOV - 2 Way Randomized Blocks
  Y Column: 4) root len
  1st Factor: 1) Var
  2nd Factor: 2) Treat
  Blocks: 3) Rep
Keep If: 

Rows of data with missing values removed: 0
Rows which remain: 48

Source                          df Type III SS        MS           F     P
------------------------- -------- ----------- ---------   --------- ----- ---
Blocks                           3 92.15729167 30.719097   1.0185324 .3969 ns 
Main Effects               
  Var                            1 1.725208333 1.7252083   0.0572016 .8125 ns 
  Treat                          5 770.5510417 154.11021   5.1097282 .0014 ** 
Interaction                
  Var x Treat                    5 130.9760417 26.195208   0.8685368 .5126 ns 
Error                           33 995.2852083 30.160158<-
------------------------- -------- ----------- ---------   --------- ----- ---
Total                           47 1990.694792            

Model                           14 995.4095833 71.100685   2.3574374 .0214 *  

R^2 = SSmodel/SStotal = 0.50003123909
Root MSerror = sqrt(MSerror) = 5.4918264565
Mean Y = 19.9729166667
Coefficient of Variation = (Root MSerror) / abs(Mean Y) * 100% = 27.496367%

Compare Means
Factor: 1) Var
Test: LSD
Significance Level: 0.05
Variance: 30.1601578283
Degrees of Freedom: 33
Keep If: 

n Means = 2
LSD 0.05 = 3.22542643895

 Rank Mean Name          Mean       n Non-significant ranges
----- --------- ------------- ------- ----------------------------------------
    1 Misr-1          20.1625      24 a
    2 Gemm      19.7833333333      24 a


Compare Means
Factor: 2) Treat
Test: LSD
Significance Level: 0.05
Variance: 30.1601578283
Degrees of Freedom: 33
Keep If: 

n Means = 6
LSD 0.05 = 5.58660246834

 Rank Mean Name          Mean       n Non-significant ranges
----- --------- ------------- ------- ----------------------------------------
    1 0                24.775       8 a 
    2 22                 23.5       8 a 
    3 55                20.45       8 a 
    4 33              19.4625       8 a 
    5 cont             19.425       8 a 
    6 44               12.225       8  b


Compare Means
2022-07-22 17:14:22
Using: C:\Program Files (x86)\cohort6\clipboard.dt
Mean Names: 8) Var, Treat
Means: 24) M root len
N's: 28) n root len

Test: Duncan's
Significance Level: 0.05
Variance: 30.160158
Degrees of Freedom: 33
Keep If: 

n Means = 12
LSD 0.05 = 7.90064900081

 Rank Mean Name                     Mean       n Non-significant ranges
----- -------------------- ------------- ------- ----------------------------------------
    1 Gemm, 0                     26.275       4 a  
    2 Gemm, 22                    25.375       4 a  
    3 Misr-1, 0                   23.275       4 a  
    4 Misr-1, 33                    21.8       4 ab 
    5 Misr-1, 22                  21.625       4 ab 
    6 Misr-1, cont                21.525       4 ab 
    7 Gemm, 55                      21.1       4 ab 
    8 Misr-1, 55                    19.8       4 abc
    9 Gemm, cont                  17.325       4 abc
   10 Gemm, 33                    17.125       4 abc
   11 Misr-1, 44                   12.95       4  bc
   12 Gemm, 44                      11.5       4   c


HOMOGENEITY OF VARIANCES - RAW DATA
2022-07-22 17:11:58
Using: C:\Program Files (x86)\cohort6\clipboard.dt
Data Column: 5) plum
Broken Down By: 
  1) Var
  2) Treat
  3) Rep
Keep If: 

Bartlett's Test tests the homogeneity of variances, an assumption of
ANOVA.  Bartlett's Test is known to be overly sensitive to non-normal data.
A resulting probability of P<=0.05 indicates the variances may be not
homogeneous and you may wish to transform the data before doing an ANOVA.
For ANOVA designs without replicates (notably most Randomized Blocks
and Latin Square designs), there is not enough data to do this test.

There is not enough data to do the test.


ANOVA
2022-07-22 17:11:58
Using: C:\Program Files (x86)\cohort6\clipboard.dt
.AOV Filename: 2WRB.AOV - 2 Way Randomized Blocks
  Y Column: 5) plum
  1st Factor: 1) Var
  2nd Factor: 2) Treat
  Blocks: 3) Rep
Keep If: 

Rows of data with missing values removed: 0
Rows which remain: 48

Source                          df Type III SS        MS           F     P
------------------------- -------- ----------- ---------   --------- ----- ---
Blocks                           3   17.970625 5.9902083   1.6415363 .1986 ns 
Main Effects               
  Var                            1   24.796875 24.796875   6.7952511 .0136 *  
  Treat                          5   55.231875 11.046375   3.0271109 .0234 *  
Interaction                
  Var x Treat                    5   44.991875  8.998375    2.465884 .0528 ns 
Error                           33  120.421875 3.6491477<-
------------------------- -------- ----------- ---------   --------- ----- ---
Total                           47  263.413125            

Model                           14   142.99125 10.213661   2.7989168 .0075 ** 

R^2 = SSmodel/SStotal = 0.5428402628
Root MSerror = sqrt(MSerror) = 1.91027425447
Mean Y = 15.41875
Coefficient of Variation = (Root MSerror) / abs(Mean Y) * 100% = 12.389294%

Compare Means
Factor: 1) Var
Test: LSD
Significance Level: 0.05
Variance: 3.64914772727
Degrees of Freedom: 33
Keep If: 

n Means = 2
LSD 0.05 = 1.12193077017

 Rank Mean Name          Mean       n Non-significant ranges
----- --------- ------------- ------- ----------------------------------------
    1 Misr-1          16.1375      24 a 
    2 Gemm               14.7      24  b


Compare Means
Factor: 2) Treat
Test: LSD
Significance Level: 0.05
Variance: 3.64914772727
Degrees of Freedom: 33
Keep If: 

n Means = 6
LSD 0.05 = 1.94324109652

 Rank Mean Name          Mean       n Non-significant ranges
----- --------- ------------- ------- ----------------------------------------
    1 22              16.6875       8 a 
    2 0                16.575       8 a 
    3 33              15.8375       8 a 
    4 cont             14.975       8 ab
    5 55              14.8125       8 ab
    6 44               13.625       8  b


Compare Means
2022-07-22 17:15:08
Using: C:\Program Files (x86)\cohort6\clipboard.dt
Mean Names: 8) Var, Treat
Means: 29) M plum
N's: 28) n root len

Test: Duncan's
Significance Level: 0.05
Variance: 3.6491477
Degrees of Freedom: 33
Keep If: 

n Means = 12
LSD 0.05 = 2.74815790339

 Rank Mean Name                     Mean       n Non-significant ranges
----- -------------------- ------------- ------- ----------------------------------------
    1 Misr-1, 33                  18.025       4 a   
    2 Misr-1, 0                       17       4 ab  
    3 Gemm, 22                    16.925       4 ab  
    4 Misr-1, 22                   16.45       4 abc 
    5 Gemm, 0                      16.15       4 abc 
    6 Misr-1, 55                    15.6       4 abc 
    7 Gemm, cont                    15.5       4 abc 
    8 Misr-1, 44                    15.3       4 abc 
    9 Misr-1, cont                 14.45       4  bcd
   10 Gemm, 55                    14.025       4  bcd
   11 Gemm, 33                     13.65       4   cd
   12 Gemm, 44                     11.95       4    d


HOMOGENEITY OF VARIANCES - RAW DATA
2022-07-22 17:12:02
Using: C:\Program Files (x86)\cohort6\clipboard.dt
Data Column: 6) total
Broken Down By: 
  1) Var
  2) Treat
  3) Rep
Keep If: 

Bartlett's Test tests the homogeneity of variances, an assumption of
ANOVA.  Bartlett's Test is known to be overly sensitive to non-normal data.
A resulting probability of P<=0.05 indicates the variances may be not
homogeneous and you may wish to transform the data before doing an ANOVA.
For ANOVA designs without replicates (notably most Randomized Blocks
and Latin Square designs), there is not enough data to do this test.

There is not enough data to do the test.


ANOVA
2022-07-22 17:12:02
Using: C:\Program Files (x86)\cohort6\clipboard.dt
.AOV Filename: 2WRB.AOV - 2 Way Randomized Blocks
  Y Column: 6) total
  1st Factor: 1) Var
  2nd Factor: 2) Treat
  Blocks: 3) Rep
Keep If: 

Rows of data with missing values removed: 0
Rows which remain: 48

Source                          df Type III SS        MS           F     P
------------------------- -------- ----------- ---------   --------- ----- ---
Blocks                           3 149.5283333 49.842778   1.0474295 .3846 ns 
Main Effects               
  Var                            1 39.60333333 39.603333   0.8322509 .3682 ns 
  Treat                          5 1204.429167 240.88583    5.062136 .0015 ** 
Interaction                
  Var x Treat                    5 235.2241667 47.044833   0.9886316 .4396 ns 
Error                           33 1570.331667 47.585808<-
------------------------- -------- ----------- ---------   --------- ----- ---
Total                           47 3199.116667            

Model                           14    1628.785 116.34179   2.4448841 .0173 *  

R^2 = SSmodel/SStotal = 0.50913585521
Root MSerror = sqrt(MSerror) = 6.89824673963
Mean Y = 35.3916666667
Coefficient of Variation = (Root MSerror) / abs(Mean Y) * 100% = 19.491161%

Compare Means
Factor: 1) Var
Test: LSD
Significance Level: 0.05
Variance: 47.5858080808
Degrees of Freedom: 33
Keep If: 

n Means = 2
LSD 0.05 = 4.05143672923

 Rank Mean Name          Mean       n Non-significant ranges
----- --------- ------------- ------- ----------------------------------------
    1 Misr-1             36.3      24 a
    2 Gemm      34.4833333333      24 a


Compare Means
Factor: 2) Treat
Test: LSD
Significance Level: 0.05
Variance: 47.5858080808
Degrees of Freedom: 33
Keep If: 

n Means = 6
LSD 0.05 = 7.01729425868

 Rank Mean Name          Mean       n Non-significant ranges
----- --------- ------------- ------- ----------------------------------------
    1 0                 41.35       8 a 
    2 22              40.1875       8 a 
    3 33                 35.3       8 a 
    4 55              35.2625       8 a 
    5 cont               34.4       8 a 
    6 44                25.85       8  b


Compare Means
2022-07-22 17:15:51
Using: C:\Program Files (x86)\cohort6\clipboard.dt
Mean Names: 8) Var, Treat
Means: 34) M total
N's: 28) n root len

Test: Duncan's
Significance Level: 0.05
Variance: 47.585808
Degrees of Freedom: 33
Keep If: 

n Means = 12
LSD 0.05 = 9.92395270336

 Rank Mean Name                     Mean       n Non-significant ranges
----- -------------------- ------------- ------- ----------------------------------------
    1 Gemm, 0                     42.425       4 a   
    2 Gemm, 22                      42.3       4 a   
    3 Misr-1, 0                   40.275       4 ab  
    4 Misr-1, 33                  39.825       4 ab  
    5 Misr-1, 22                  38.075       4 abc 
    6 Misr-1, cont                35.975       4 abc 
    7 Misr-1, 55                    35.4       4 abc 
    8 Gemm, 55                    35.125       4 abc 
    9 Gemm, cont                  32.825       4 abcd
   10 Gemm, 33                    30.775       4  bcd
   11 Misr-1, 44                   28.25       4   cd
   12 Gemm, 44                     23.45       4    d


HOMOGENEITY OF VARIANCES - RAW DATA
2022-07-22 17:12:05
Using: C:\Program Files (x86)\cohort6\clipboard.dt
Data Column: 7) wt
Broken Down By: 
  1) Var
  2) Treat
  3) Rep
Keep If: 

Bartlett's Test tests the homogeneity of variances, an assumption of
ANOVA.  Bartlett's Test is known to be overly sensitive to non-normal data.
A resulting probability of P<=0.05 indicates the variances may be not
homogeneous and you may wish to transform the data before doing an ANOVA.
For ANOVA designs without replicates (notably most Randomized Blocks
and Latin Square designs), there is not enough data to do this test.

There is not enough data to do the test.


ANOVA
2022-07-22 17:12:05
Using: C:\Program Files (x86)\cohort6\clipboard.dt
.AOV Filename: 2WRB.AOV - 2 Way Randomized Blocks
  Y Column: 7) wt
  1st Factor: 1) Var
  2nd Factor: 2) Treat
  Blocks: 3) Rep
Keep If: 

Rows of data with missing values removed: 0
Rows which remain: 48

Source                          df Type III SS        MS           F     P
------------------------- -------- ----------- ---------   --------- ----- ---
Blocks                           3  0.02585625 0.0086188   0.7313759 .5407 ns 
Main Effects               
  Var                            1 1.840833e-4 1.8408e-4   0.0156211 .9013 ns 
  Treat                          5    0.088906 0.0177812   1.5088895 .2138 ns 
Interaction                
  Var x Treat                    5 0.094419167 0.0188838   1.6024576 .1868 ns 
Error                           33  0.38888175 0.0117843<-
------------------------- -------- ----------- ---------   --------- ----- ---
Total                           47  0.59824725            

Model                           14   0.2093655 0.0149547   1.2690346 .2772 ns 

R^2 = SSmodel/SStotal = 0.34996483477
Root MSerror = sqrt(MSerror) = 0.10855549482
Mean Y = 0.342125
Coefficient of Variation = (Root MSerror) / abs(Mean Y) * 100% = 31.729776%

Compare Means
Factor: 1) Var
Test: LSD
Significance Level: 0.05
Variance: 0.01178429545
Degrees of Freedom: 33
Keep If: 

n Means = 2
LSD 0.05 = 0.06375615942

 Rank Mean Name          Mean       n Non-significant ranges
----- --------- ------------- ------- ----------------------------------------
    1 Gemm      0.34408333333      24 a
    2 Misr-1    0.34016666667      24 a


Compare Means
Factor: 2) Treat
Test: LSD
Significance Level: 0.05
Variance: 0.01178429545
Degrees of Freedom: 33
Keep If: 

n Means = 6
LSD 0.05 = 0.11042890741

 Rank Mean Name          Mean       n Non-significant ranges
----- --------- ------------- ------- ----------------------------------------
    1 22             0.399625       8 a 
    2 0               0.38625       8 ab
    3 55             0.352875       8 ab
    4 cont            0.33525       8 ab
    5 33               0.2975       8 ab
    6 44              0.28125       8  b


Compare Means
2022-07-22 17:16:47
Using: C:\Program Files (x86)\cohort6\clipboard.dt
Mean Names: 8) Var, Treat
Means: 39) M wt
N's: 28) n root len

Test: Duncan's
Significance Level: 0.05
Variance: 0.0117843
Degrees of Freedom: 33
Keep If: 

n Means = 12
LSD 0.05 = 0.15617008866

 Rank Mean Name                     Mean       n Non-significant ranges
----- -------------------- ------------- ------- ----------------------------------------
    1 Gemm, 22                   0.44425       4 a 
    2 Gemm, 0                    0.41425       4 a 
    3 Misr-1, 33                 0.38375       4 ab
    4 Gemm, cont                   0.371       4 ab
    5 Gemm, 55                    0.3595       4 ab
    6 Misr-1, 0                  0.35825       4 ab
    7 Misr-1, 22                   0.355       4 ab
    8 Misr-1, 55                 0.34625       4 ab
    9 Misr-1, cont                0.2995       4 ab
   10 Misr-1, 44                 0.29825       4 ab
   11 Gemm, 44                   0.26425       4 ab
   12 Gemm, 33                   0.21125       4  b


MEAN � 2 S.D.
2022-07-22 17:17:48
Using: C:\Program Files (x86)\cohort6\clipboard.dt
Data Column: (all columns)
Broken Down By: 
  1) Var
Error Value: Standard Error
Keep If: 


Data Column: 4) root len

Var             Mean         SE    Mean-SE    Mean+SE        n
---------  ---------  ---------  ---------  ---------  -------
Misr-1       20.1625  1.3048795   18.85762   21.46738       24
Gemm       19.783333  1.3785845  18.404749  21.161918       24

Data Column: 5) plum

Var             Mean         SE    Mean-SE    Mean+SE        n
---------  ---------  ---------  ---------  ---------  -------
Misr-1       16.1375  0.4548775  15.682623  16.592377       24
Gemm            14.7  0.4747234  14.225277  15.174723       24

Data Column: 6) total

Var             Mean         SE    Mean-SE    Mean+SE        n
---------  ---------  ---------  ---------  ---------  -------
Misr-1          36.3  1.5966337  34.703366  37.896634       24
Gemm       34.483333  1.7817174  32.701616  36.265051       24

Data Column: 7) wt

Var             Mean         SE    Mean-SE    Mean+SE        n
---------  ---------  ---------  ---------  ---------  -------
Misr-1     0.3401667  0.0207334  0.3194332  0.3609001       24
Gemm       0.3440833  0.0255651  0.3185183  0.3696484       24

MEAN � 2 S.D.
2022-07-22 17:18:00
Using: C:\Program Files (x86)\cohort6\clipboard.dt
Data Column: (all columns)
Broken Down By: 
  2) Treat
Error Value: Standard Error
Keep If: 


Data Column: 4) root len

Treat           Mean         SE    Mean-SE    Mean+SE        n
---------  ---------  ---------  ---------  ---------  -------
cont          19.425  1.3678385  18.057162  20.792838        8
0             24.775  0.9753662  23.799634  25.750366        8
22              23.5  2.2305509  21.269449  25.730551        8
33           19.4625  2.0806024  17.381898  21.543102        8
44            12.225  1.1067568  11.118243  13.331757        8
55             20.45  2.9046146  17.545385  23.354615        8

Data Column: 5) plum

Treat           Mean         SE    Mean-SE    Mean+SE        n
---------  ---------  ---------  ---------  ---------  -------
cont          14.975  0.4495037  14.525496  15.424504        8
0             16.575  0.8497374  15.725263  17.424737        8
22           16.6875   0.890513  15.796987  17.578013        8
33           15.8375  1.0955979  14.741902  16.933098        8
44            13.625  0.6818436  12.943156  14.306844        8
55           14.8125  0.5789268  14.233573  15.391427        8

Data Column: 6) total

Treat           Mean         SE    Mean-SE    Mean+SE        n
---------  ---------  ---------  ---------  ---------  -------
cont            34.4  1.4825172  32.917483  35.882517        8
0              41.35  1.5886877  39.761312  42.938688        8
22           40.1875  3.0236826  37.163817  43.211183        8
33              35.3  2.9914163  32.308584  38.291416        8
44             25.85  1.4735768  24.376423  27.323577        8
55           35.2625  3.2611313  32.001369  38.523631        8

Data Column: 7) wt

Treat           Mean         SE    Mean-SE    Mean+SE        n
---------  ---------  ---------  ---------  ---------  -------
cont         0.33525   0.024303   0.310947   0.359553        8
0            0.38625  0.0410986  0.3451514  0.4273486        8
22          0.399625  0.0452927  0.3543323  0.4449177        8
33            0.2975  0.0605472  0.2369528  0.3580472        8
44           0.28125  0.0259049  0.2553451  0.3071549        8
55          0.352875  0.0206687  0.3322063  0.3735437        8

MEAN � 2 S.D.
2022-07-22 17:18:19
Using: C:\Program Files (x86)\cohort6\clipboard.dt
Data Column: (all columns)
Broken Down By: 
  1) Var
  2) Treat
Error Value: Standard Error
Keep If: 


Data Column: 4) root len

Var        Treat           Mean         SE    Mean-SE    Mean+SE        n
---------  ---------  ---------  ---------  ---------  ---------  -------
Misr-1     cont          21.525  1.2270391  20.297961  22.752039        4
Misr-1     0             23.275  1.4464756  21.828524  24.721476        4
Misr-1     22            21.625   4.295031  17.329969  25.920031        4
Misr-1     33              21.8   3.480182  18.319818  25.280182        4
Misr-1     44             12.95  1.7675312  11.182469  14.717531        4
Misr-1     55              19.8  4.2667318  15.533268  24.066732        4
Gemm       cont          17.325  2.0701751  15.254825  19.395175        4
Gemm       0             26.275  0.9204845  25.354516  27.195484        4
Gemm       22            25.375  1.5579768  23.817023  26.932977        4
Gemm       33            17.125  2.1088603   15.01614   19.23386        4
Gemm       44              11.5  1.4972196   10.00278   12.99722        4
Gemm       55              21.1  4.5700109  16.529989  25.670011        4

Data Column: 5) plum

Var        Treat           Mean         SE    Mean-SE    Mean+SE        n
---------  ---------  ---------  ---------  ---------  ---------  -------
Misr-1     cont           14.45  0.6812978  13.768702  15.131298        4
Misr-1     0                 17  1.6375795   15.36242   18.63758        4
Misr-1     22             16.45   1.596611  14.853389  18.046611        4
Misr-1     33            18.025  0.8702251  17.154775  18.895225        4
Misr-1     44              15.3  0.2738613  15.026139  15.573861        4
Misr-1     55              15.6  0.4932883  15.106712  16.093288        4
Gemm       cont            15.5   0.543139  14.956861  16.043139        4
Gemm       0              16.15   0.753326  15.396674  16.903326        4
Gemm       22            16.925  1.0554422  15.869558  17.980442        4
Gemm       33             13.65  1.2861441  12.363856  14.936144        4
Gemm       44             11.95  0.4734624  11.476538  12.423462        4
Gemm       55            14.025  0.9525186  13.072481  14.977519        4

Data Column: 6) total

Var        Treat           Mean         SE    Mean-SE    Mean+SE        n
---------  ---------  ---------  ---------  ---------  ---------  -------
Misr-1     cont          35.975  1.8400068  34.134993  37.815007        4
Misr-1     0             40.275  2.9210087  37.353991  43.196009        4
Misr-1     22            38.075   5.802065  32.272935  43.877065        4
Misr-1     33            39.825  4.1885509  35.636449  44.013551        4
Misr-1     44             28.25  1.6214705  26.628529  29.871471        4
Misr-1     55              35.4     4.3755    31.0245    39.7755        4
Gemm       cont          32.825  2.2841392  30.540861  35.109139        4
Gemm       0             42.425  1.5734119  40.851588  43.998412        4
Gemm       22              42.3   2.454927  39.845073  44.754927        4
Gemm       33            30.775  3.2504807  27.524519  34.025481        4
Gemm       44             23.45  1.9142013  21.535799  25.364201        4
Gemm       55            35.125  5.5201713  29.604829  40.645171        4

Data Column: 7) wt

Var        Treat           Mean         SE    Mean-SE    Mean+SE        n
---------  ---------  ---------  ---------  ---------  ---------  -------
Misr-1     cont          0.2995  0.0410782  0.2584218  0.3405782        4
Misr-1     0            0.35825  0.0787066  0.2795434  0.4369566        4
Misr-1     22             0.355  0.0150997  0.3399003  0.3700997        4
Misr-1     33           0.38375  0.0930308  0.2907192  0.4767808        4
Misr-1     44           0.29825  0.0210372  0.2772128  0.3192872        4
Misr-1     55           0.34625   0.024537   0.321713   0.370787        4
Gemm       cont           0.371  0.0147253  0.3562747  0.3857253        4
Gemm       0            0.41425   0.034133   0.380117   0.448383        4
Gemm       22           0.44425  0.0895418  0.3547082  0.5337918        4
Gemm       33           0.21125  0.0591078  0.1521422  0.2703578        4
Gemm       44           0.26425  0.0499639  0.2142861  0.3142139        4
Gemm       55            0.3595  0.0369087  0.3225913  0.3964087        4
