# Supplementary material for: Editorial Note: Undergoing lignin-coated seeds to cold plasma to enhance the growth of wheat seedlings and obtain future outcome under stressed ecosystems
Source: PLoS One. 2025 Oct 10;20(10):e0334274. doi: 10.1371/journal.pone.0334274 (PMC12513580; doi:10.1371/journal.pone.0334274)
Supplement: S3 File — (ZIP) [file pone.0334274.s003.zip]

Archive with 51 entries (51 files):
- ~$fect of plasma dose on wheat seeds.docx
- AbdelfattahResults.xlsx
- control3.tif
- Control4.tif
- ctrl.tif
- ctrl2.tif
- D00 1.tif
- D00 2.tif
- D00 3.tif
- D00 4.tif
- D00 5.tif
- D00 6.tif
- D00 7.tif
- D22 1.tif
- D22 2.tif
- D22 3.tif
- D22 4.tif
- D22 5.tif
- D22 6.tif
- D33 1.tif
- D33 2.tif
- D33 3.tif
- D33 4.tif
- D33 5.tif
- D33 6.tif
- D44 1.tif
- D44 2.tif
- D44 3.tif
- D44 4.tif
- D55 1.tif
- D55 2.tif
- D55 3.tif
- D55 4.tif
- LD00 1.tif
- LD00 2.tif
- LD00 3.tif
- LD22 1.tif
- LD22 2.tif
- LD22 3.tif
- LD22 4.tif
- LD33 1.tif
- LD33 2.tif
- LD33 3.tif
- LD44 1.tif
- LD44 2.tif
- LD44 3.tif
- LD44 4.tif
- LD55 1.tif
- LD55 2.tif
- LD55 3.tif
- LD55 4.tif
