# Supplementary material for: Editorial Note: Undergoing lignin-coated seeds to cold plasma to enhance the growth of wheat seedlings and obtain future outcome under stressed ecosystems
Source: PLoS One. 2025 Oct 10;20(10):e0334274. doi: 10.1371/journal.pone.0334274 (PMC12513580; doi:10.1371/journal.pone.0334274)
Supplement: S3 File — (ZIP) [file pone.0334274.s003.zip › AbdelfattahResults.xlsx]

## Sheet: Sheet1
				Label	Area
		Misr-1 cultivar(Control)	1	control3.tif	102650					Misr-1 cultivar(Control)	101837
		Misr-1 cultivar(Control)	2	Control4.tif	101995					Misr-1 cultivar (00)	113597
		Misr-1 cultivar(Control)	3	ctrl.tif	100455					Misr-1 cultivar(22)	68762.2
		Misr-1 cultivar(Control)	4	ctrl2.tif	102248					Misr-1 cultivar(33)	89745
		Misr-1 cultivar (00)	5	D00 1.tif	117547					Misr-1 cultivar(44)	137546
		Misr-1 cultivar (00)	6	D00 2.tif	113606
		Misr-1 cultivar (00)	7	D00 3.tif	111505
		Misr-1 cultivar (00)	8	D00 4.tif	110586
		Misr-1 cultivar (00)	9	D00 5.tif	112639
		Misr-1 cultivar (00)	10	D00 6.tif	114216
		Misr-1 cultivar (00)	11	D00 7.tif	115077
		Misr-1 cultivar(22)	12	D22 1.tif	69604
		Misr-1 cultivar(22)	13	D22 2.tif	68759
		Misr-1 cultivar(22)	14	D22 3.tif	68083
		Misr-1 cultivar(22)	15	D22 4.tif	69564
		Misr-1 cultivar(22)	16	D22 5.tif	68157
		Misr-1 cultivar(22)	17	D22 6.tif	68406
		Misr-1 cultivar(33)	18	D33 1.tif	77090
		Misr-1 cultivar(33)	19	D33 2.tif	84726
		Misr-1 cultivar(33)	20	D33 3.tif	92242
		Misr-1 cultivar(33)	21	D33 4.tif	94106
		Misr-1 cultivar(33)	22	D33 5.tif	94913
		Misr-1 cultivar(33)	23	D33 6.tif	95393
		Misr-1 cultivar(44)	24	D44 1.tif	132359
		Misr-1 cultivar(44)	25	D44 2.tif	137137
		Misr-1 cultivar(44)	26	D44 3.tif	139121
		Misr-1 cultivar(44)	27	D44 4.tif	141569
		Gemmeza-11 cultivar(Control)	28	GezawyDctrl 1.tif	85059
		Gemmeza-11 cultivar(Control)	29	GezawyDctrl 2.tif	85029					Gemmeza-11 cultivar(Control)	83456
		Gemmeza-11 cultivar(Control)	30	GezawyDctrl 3.tif	83297					Gemmeza-11 cultivar(00)	76892
		Gemmeza-11 cultivar(Control)	31	GezawyDctrl 4.tif	82304					Gemmeza-11 cultivar(22)	112565
		Gemmeza-11 cultivar(Control)	32	GezawyDctrl 5.tif	81591					Gemmeza-11 cultivar(33)	84535.8
		Gemmeza-11 cultivar(00)	33	GezawyDD00 6.tif	76892					Gemmeza-11 cultivar(44)	141003
		Gemmeza-11 cultivar(00)	34	GezawyDD22 1.tif	114818
		Gemmeza-11 cultivar(00)	35	GezawyDD22 2.tif	114671
		Gemmeza-11 cultivar(00)	36	GezawyDD22 3.tif	113595
		Gemmeza-11 cultivar(00)	37	GezawyDD22 4.tif	112251
		Gemmeza-11 cultivar(00)	38	GezawyDD22 5.tif	110521
		Gemmeza-11 cultivar(00)	39	GezawyDD22 6.tif	109533
		Gemmeza-11 cultivar(22)	40	GezawyDD33 1.tif	81659
		Gemmeza-11 cultivar(22)	41	GezawyDD33 2.tif	82979
		Gemmeza-11 cultivar(22)	42	GezawyDD33 3.tif	83243
		Gemmeza-11 cultivar(22)	43	GezawyDD33 4.tif	84603
		Gemmeza-11 cultivar(22)	44	GezawyDD33 5.tif	85618
		Gemmeza-11 cultivar(22)	45	GezawyDD33 6.tif	89113
		Gemmeza-11 cultivar(33)	46	GezawyDD44 1.tif	141642
		Gemmeza-11 cultivar(33)	47	GezawyDD44 2.tif	140324
		Gemmeza-11 cultivar(33)	48	GezawyDD44 3.tif	128359
		Gemmeza-11 cultivar(33)	49	GezawyDD44 4.tif	140975
		Gemmeza-11 cultivar(33)	50	GezawyDD44 5.tif	142611
		Gemmeza-11 cultivar(33)	51	GezawyDD44 6.tif	145562
		Gemmeza-11 cultivar(33)	52	GezawyDD44 7.tif	147961
		Gemmeza-11 cultivar(33)	53	GezawyDD44 33.tif	140588
		Gemmeza-11 cultivar(44)	54	GezawyDD55 1.tif	76047
		Gemmeza-11 cultivar(44)	55	GezawyDD55 2.tif	77164
		Gemmeza-11 cultivar(44)	56	GezawyDD55 3.tif	76024
		Gemmeza-11 cultivar(44)	57	GezawyDD55 4.tif	74475
		Gemmeza-11 cultivar(44)	58	GezawyDD55 5.tif	73377
		Gemmeza-11 cultivar(44)	59	GezawyDD55 6.tif	71999
		Gemmeza-11 cultivar(44)	60	GezawyDD55 7.tif	71113
