# Supplementary material for: Editorial Note: Undergoing lignin-coated seeds to cold plasma to enhance the growth of wheat seedlings and obtain future outcome under stressed ecosystems
Source: PLoS One. 2025 Oct 10;20(10):e0334274. doi: 10.1371/journal.pone.0334274 (PMC12513580; doi:10.1371/journal.pone.0334274)
Supplement: S4 File — (ZIP) [file pone.0334274.s004.zip]

Archive with 39 entries (39 files):
- GezawyDctrl 1.tif
- GezawyDctrl 2.tif
- GezawyDctrl 3.tif
- GezawyDctrl 4.tif
- GezawyDctrl 5.tif
- GezawyDctrl 6.tif
- GezawyDD00 1.tif
- GezawyDD00 2.tif
- GezawyDD00 3.tif
- GezawyDD00 4.tif
- GezawyDD00 5.tif
- GezawyDD00 6.tif
- GezawyDD22 1.tif
- GezawyDD22 2.tif
- GezawyDD22 3.tif
- GezawyDD22 4.tif
- GezawyDD22 5.tif
- GezawyDD22 6.tif
- GezawyDD33 1.tif
- GezawyDD33 2.tif
- GezawyDD33 3.tif
- GezawyDD33 4.tif
- GezawyDD33 5.tif
- GezawyDD33 6.tif
- GezawyDD44 1.tif
- GezawyDD44 2.tif
- GezawyDD44 3.tif
- GezawyDD44 33.tif
- GezawyDD44 4.tif
- GezawyDD44 5.tif
- GezawyDD44 6.tif
- GezawyDD44 7.tif
- GezawyDD55 1.tif
- GezawyDD55 2.tif
- GezawyDD55 3.tif
- GezawyDD55 4.tif
- GezawyDD55 5.tif
- GezawyDD55 6.tif
- GezawyDD55 7.tif
