# Supplementary material for: Editorial Note: Undergoing lignin-coated seeds to cold plasma to enhance the growth of wheat seedlings and obtain future outcome under stressed ecosystems
Source: PLoS One. 2025 Oct 10;20(10):e0334274. doi: 10.1371/journal.pone.0334274 (PMC12513580; doi:10.1371/journal.pone.0334274)
Supplement: S5 File — (ZIP) [file pone.0334274.s005.zip]

Archive with 2 entries (2 files):
- Original Data of Table 2/Physiol Raw Data.xlsx
- Original Data of Table 2/physiology + SD.txt
