# Supplementary material for: Editorial Note: Undergoing lignin-coated seeds to cold plasma to enhance the growth of wheat seedlings and obtain future outcome under stressed ecosystems
Source: PLoS One. 2025 Oct 10;20(10):e0334274. doi: 10.1371/journal.pone.0334274 (PMC12513580; doi:10.1371/journal.pone.0334274)
Supplement: S5 File — (ZIP) [file pone.0334274.s005.zip › Original Data of Table 2/Physiol Raw Data.xlsx]

## Sheet: Physiology
Var	Treat	Rep	ch-a (mg/g)	ch-b (mg/g)	total chl.	carotenoid(mg/g)	MDA (nmol/gFW)	H2O2
Misr-1	0	1	0.822507	0.387545	1.21005	0.253967	12.35	0.2408
Misr-1	0	2	0.600322	0.685262	1.28558	0.30487	34.4	0.398667
Misr-1	0	3	0.711414	0.536404	1.24782	0.279419	23.375	0.319733
Misr-1	22	1	0.753888	0.344773	1.09866	0.248426	18.6	0.263333
Misr-1	22	2	0.764139	0.315649	1.07979	0.324128	30.1	0.506667
Misr-1	22	3	0.759014	0.330211	1.08922	0.286277	24.35	0.385
Misr-1	33	1	0.443391	0.56563	1.00902	0.122523	32.8	0.748667
Misr-1	33	2	0.852021	0.277554	1.12958	0.343596	29.85	0.676
Misr-1	33	3	0.647706	0.421592	1.0693	0.233059	31.325	0.712333
Gemm	0	1	0.731875	0.29737	1.02925	0.273196	29.85	0.586267
Gemm	0	2	0.864824	0.290429	1.15525	0.360344	24.05	0.434667
Gemm	0	3	0.798349	0.2939	1.09225	0.31677	26.95	0.510467
Gemm	22	1	0.909795	0.493475	1.40327	0.240822	22.1	0.474667
Gemm	22	2	0.91404	0.500734	1.41477	0.280438	13.85	0.383333
Gemm	22	3	0.911917	0.497104	1.40902	0.26063	17.975	0.429
Gemm	33	1	0.925064	0.648724	1.57379	0.201683	19.05	0.266933
Gemm	33	2	0.935577	0.551858	1.48744	0.304303	12.55	0.231333
Gemm	33	3	0.930321	0.600291	1.53061	0.252993	15.8	0.249133
