# Supplementary material for: Editorial Note: Undergoing lignin-coated seeds to cold plasma to enhance the growth of wheat seedlings and obtain future outcome under stressed ecosystems
Source: PLoS One. 2025 Oct 10;20(10):e0334274. doi: 10.1371/journal.pone.0334274 (PMC12513580; doi:10.1371/journal.pone.0334274)
Supplement: S5 File — (ZIP) [file pone.0334274.s005.zip › Original Data of Table 2/physiology + SD.txt]

HOMOGENEITY OF VARIANCES - RAW DATA
2022-07-22 17:19:54
Using: C:\Program Files (x86)\cohort6\clipboard.dt
Data Column: 4) ch-a (mg/g)
Broken Down By: 
  1) Var
  2) Treat
  3) Rep
Keep If: 

Bartlett's Test tests the homogeneity of variances, an assumption of
ANOVA.  Bartlett's Test is known to be overly sensitive to non-normal data.
A resulting probability of P<=0.05 indicates the variances may be not
homogeneous and you may wish to transform the data before doing an ANOVA.
For ANOVA designs without replicates (notably most Randomized Blocks
and Latin Square designs), there is not enough data to do this test.

There is not enough data to do the test.


ANOVA
2022-07-22 17:19:54
Using: C:\Program Files (x86)\cohort6\clipboard.dt
.AOV Filename: 2WRB.AOV - 2 Way Randomized Blocks
  Y Column: 4) ch-a (mg/g)
  1st Factor: 1) Var
  2nd Factor: 2) Treat
  Blocks: 3) Rep
Keep If: 

Rows of data with missing values removed: 0
Rows which remain: 18

Source                          df Type III SS        MS           F     P
------------------------- -------- ----------- ---------   --------- ----- ---
Blocks                           2 0.009884497 0.0049422   0.4608487 .6435 ns 
Main Effects               
  Var                            1  0.13647903  0.136479   12.726229 .0051 ** 
  Treat                          2 0.019633048 0.0098165   0.9153592 .4315 ns 
Interaction                
  Var x Treat                    2 0.029733776 0.0148669   1.3862893 .2942 ns 
Error                           10  0.10724232 0.0107242<-
------------------------- -------- ----------- ---------   --------- ----- ---
Total                           17 0.302972671            

Model                            7 0.195730351 0.0279615   2.6073176 .0824 ns 

R^2 = SSmodel/SStotal = 0.64603302496
Root MSerror = sqrt(MSerror) = 0.10355786783
Mean Y = 0.79312017389
Coefficient of Variation = (Root MSerror) / abs(Mean Y) * 100% = 13.057021%

Compare Means
Factor: 1) Var
Test: LSD
Significance Level: 0.05
Variance: 0.01072423199
Degrees of Freedom: 10
Keep If: 

n Means = 2
LSD 0.05 = 0.10877249607

 Rank Mean Name          Mean       n Non-significant ranges
----- --------- ------------- ------- ----------------------------------------
    1 Gemm      0.88019582111       9 a 
    2 Misr-1    0.70604452667       9  b


Compare Means
Factor: 2) Treat
Test: LSD
Significance Level: 0.05
Variance: 0.01072423199
Degrees of Freedom: 10
Keep If: 

n Means = 3
LSD 0.05 = 0.13321855672

 Rank Mean Name          Mean       n Non-significant ranges
----- --------- ------------- ------- ----------------------------------------
    1 22        0.83546552267       6 a
    2 33        0.78901328217       6 a
    3 0         0.75488171683       6 a


MEAN � 2 S.D.
2022-07-22 17:21:21
Using: C:\Program Files (x86)\cohort6\clipboard.dt
Data Column: (all columns)
Broken Down By: 
  1) Var
  2) Treat
Error Value: 2 Standard Deviations
Keep If: 


Data Column: 1) Var

Var            Treat       Mean        2SD   Mean-2SD   Mean+2SD        n
---------  ---------  ---------  ---------  ---------  ---------  -------
Misr-1             0         -1          0         -1         -1        3
Misr-1            22         -1          0         -1         -1        3
Misr-1            33         -1          0         -1         -1        3
Gemm               0                                                    0
Gemm              22                                                    0
Gemm              33                                                    0

Data Column: 2) Treat

Var            Treat       Mean        2SD   Mean-2SD   Mean+2SD        n
---------  ---------  ---------  ---------  ---------  ---------  -------
Misr-1             0          0          0          0          0        3
Misr-1            22         22          0         22         22        3
Misr-1            33         33          0         33         33        3
Gemm               0          0          0          0          0        3
Gemm              22         22          0         22         22        3
Gemm              33         33          0         33         33        3

Data Column: 3) Rep

Var            Treat       Mean        2SD   Mean-2SD   Mean+2SD        n
---------  ---------  ---------  ---------  ---------  ---------  -------
Misr-1             0          2          2          0          4        3
Misr-1            22          2          2          0          4        3
Misr-1            33          2          2          0          4        3
Gemm               0          2          2          0          4        3
Gemm              22          2          2          0          4        3
Gemm              33          2          2          0          4        3

Data Column: 4) ch-a (mg/g)

Var            Treat       Mean        2SD   Mean-2SD   Mean+2SD        n
---------  ---------  ---------  ---------  ---------  ---------  -------
Misr-1             0  0.7114141  0.2221849  0.4892292   0.933599        3
Misr-1            22  0.7590138  0.0102514  0.7487624  0.7692652        3
Misr-1            33  0.6477057  0.4086299  0.2390758  1.0563356        3
Gemm               0  0.7983493  0.1329491  0.6654003  0.9312984        3
Gemm              22  0.9119173   0.004245  0.9076722  0.9161623        3
Gemm              33  0.9303209  0.0105132  0.9198076  0.9408341        3

Data Column: 5) ch-b (mg/g)

Var            Treat       Mean        2SD   Mean-2SD   Mean+2SD        n
---------  ---------  ---------  ---------  ---------  ---------  -------
Misr-1             0  0.5364036  0.2977168  0.2386869  0.8341204        3
Misr-1            22  0.3302111  0.0291246  0.3010864  0.3593357        3
Misr-1            33  0.4215924  0.2880761  0.1335163  0.7096685        3
Gemm               0  0.2938996  0.0069416   0.286958  0.3008413        3
Gemm              22  0.4971044  0.0072588  0.4898456  0.5043632        3
Gemm              33  0.6002907  0.0968657   0.503425  0.6971564        3

Data Column: 6) total chl.

Var            Treat       Mean        2SD   Mean-2SD   Mean+2SD        n
---------  ---------  ---------  ---------  ---------  ---------  -------
Misr-1             0  1.2478177  0.0755319  1.1722858  1.3233496        3
Misr-1            22  1.0892248  0.0188732  1.0703516  1.1080981        3
Misr-1            33  1.0692981  0.1205538  0.9487443  1.1898519        3
Gemm               0   1.092249  0.1260075  0.9662415  1.2182564        3
Gemm              22  1.4090217  0.0115038  1.3975179  1.4205255        3
Gemm              33  1.5306116  0.0863525  1.4442591   1.616964        3

Data Column: 7) carotenoid(mg/g)

Var            Treat       Mean        2SD   Mean-2SD   Mean+2SD        n
---------  ---------  ---------  ---------  ---------  ---------  -------
Misr-1             0  0.2794185  0.0509024  0.2285162  0.3303209        3
Misr-1            22   0.286277  0.0757021  0.2105749  0.3619791        3
Misr-1            33  0.2330594  0.2210738  0.0119856  0.4541333        3
Gemm               0  0.3167697  0.0871482  0.2296215  0.4039178        3
Gemm              22  0.2606299  0.0396164  0.2210134  0.3002463        3
Gemm              33   0.252993  0.1026194  0.1503736  0.3556124        3

Data Column: 8) MDA (nmol/gFW)

Var            Treat       Mean        2SD   Mean-2SD   Mean+2SD        n
---------  ---------  ---------  ---------  ---------  ---------  -------
Misr-1             0     23.375      22.05      1.325     45.425        3
Misr-1            22      24.35       11.5      12.85      35.85        3
Misr-1            33     31.325       2.95     28.375     34.275        3
Gemm               0      26.95        5.8      21.15      32.75        3
Gemm              22     17.975       8.25      9.725     26.225        3
Gemm              33       15.8        6.5        9.3       22.3        3

Data Column: 9) H2O2

Var            Treat       Mean        2SD   Mean-2SD   Mean+2SD        n
---------  ---------  ---------  ---------  ---------  ---------  -------
Misr-1             0  0.3197333  0.1578667  0.1618667     0.4776        3
Misr-1            22      0.385  0.2433333  0.1416667  0.6283333        3
Misr-1            33  0.7123333  0.0726667  0.6396667      0.785        3
Gemm               0  0.5104667     0.1516  0.3588667  0.6620667        3
Gemm              22      0.429  0.0913333  0.3376667  0.5203333        3
Gemm              33  0.2491333     0.0356  0.2135333  0.2847333        3

Compare Means
2022-07-22 17:22:15
Using: C:\Program Files (x86)\cohort6\clipboard.dt
Mean Names: 10) Var, Treat
Means: 26) M ch-a (mg/g)
N's: 30) n ch-a (mg/g)

Test: Duncan's
Significance Level: 0.05
Variance: 0.0107242
Degrees of Freedom: 10
Keep If: 

n Means = 6
LSD 0.05 = 0.18839920868

 Rank Mean Name                     Mean       n Non-significant ranges
----- -------------------- ------------- ------- ----------------------------------------
    1 Gemm, 33             0.93032085633       3 a  
    2 Gemm, 22               0.911917272       3 ab 
    3 Gemm, 0                0.798349335       3 abc
    4 Misr-1, 22           0.75901377333       3 abc
    5 Misr-1, 0            0.71141409867       3  bc
    6 Misr-1, 33             0.647705708       3   c


HOMOGENEITY OF VARIANCES - RAW DATA
2022-07-22 17:19:59
Using: C:\Program Files (x86)\cohort6\clipboard.dt
Data Column: 5) ch-b (mg/g)
Broken Down By: 
  1) Var
  2) Treat
  3) Rep
Keep If: 

Bartlett's Test tests the homogeneity of variances, an assumption of
ANOVA.  Bartlett's Test is known to be overly sensitive to non-normal data.
A resulting probability of P<=0.05 indicates the variances may be not
homogeneous and you may wish to transform the data before doing an ANOVA.
For ANOVA designs without replicates (notably most Randomized Blocks
and Latin Square designs), there is not enough data to do this test.

There is not enough data to do the test.


ANOVA
2022-07-22 17:19:59
Using: C:\Program Files (x86)\cohort6\clipboard.dt
.AOV Filename: 2WRB.AOV - 2 Way Randomized Blocks
  Y Column: 5) ch-b (mg/g)
  1st Factor: 1) Var
  2nd Factor: 2) Treat
  Blocks: 3) Rep
Keep If: 

Rows of data with missing values removed: 0
Rows which remain: 18

Source                          df Type III SS        MS           F     P
------------------------- -------- ----------- ---------   --------- ----- ---
Blocks                           2 0.001121962 5.6098e-4   0.0624313 .9398 ns 
Main Effects               
  Var                            1 0.005313532 0.0053135    0.591341 .4597 ns 
  Treat                          2 0.037284161 0.0186421   2.0746702 .1763 ns 
Interaction                
  Var x Treat                    2 0.172578443 0.0862892   9.6030952 .0047 ** 
Error                           10 0.089855635 0.0089856<-
------------------------- -------- ----------- ---------   --------- ----- ---
Total                           17 0.306153732            

Model                            7 0.216298098 0.0308997   3.4388192 .0382 *  

R^2 = SSmodel/SStotal = 0.70650158628
Root MSerror = sqrt(MSerror) = 0.09479221212
Mean Y = 0.44658364417
Coefficient of Variation = (Root MSerror) / abs(Mean Y) * 100% = 21.226082%

Compare Means
Factor: 1) Var
Test: LSD
Significance Level: 0.05
Variance: 0.00898556348
Degrees of Freedom: 10
Keep If: 

n Means = 2
LSD 0.05 = 0.09956544816

 Rank Mean Name          Mean       n Non-significant ranges
----- --------- ------------- ------- ----------------------------------------
    1 Gemm      0.46376491933       9 a
    2 Misr-1      0.429402369       9 a


Compare Means
Factor: 2) Treat
Test: LSD
Significance Level: 0.05
Variance: 0.00898556348
Degrees of Freedom: 10
Keep If: 

n Means = 3
LSD 0.05 = 0.121942272

 Rank Mean Name          Mean       n Non-significant ranges
----- --------- ------------- ------- ----------------------------------------
    1 33         0.5109415545       6 a
    2 0            0.41515164       6 a
    3 22          0.413657738       6 a


Compare Means
2022-07-22 17:23:23
Using: C:\Program Files (x86)\cohort6\clipboard.dt
Mean Names: 10) Var, Treat
Means: 31) M ch-b (mg/g)
N's: 30) n ch-a (mg/g)

Test: Duncan's
Significance Level: 0.05
Variance: 0.0089856
Degrees of Freedom: 10
Keep If: 

n Means = 6
LSD 0.05 = 0.17245276535

 Rank Mean Name                     Mean       n Non-significant ranges
----- -------------------- ------------- ------- ----------------------------------------
    1 Gemm, 33               0.600290706       3 a  
    2 Misr-1, 0              0.536403632       3 a  
    3 Gemm, 22               0.497104404       3 ab 
    4 Misr-1, 33             0.421592403       3 abc
    5 Misr-1, 22             0.330211072       3  bc
    6 Gemm, 0                0.293899648       3   c


HOMOGENEITY OF VARIANCES - RAW DATA
2022-07-22 17:20:03
Using: C:\Program Files (x86)\cohort6\clipboard.dt
Data Column: 6) total chl.
Broken Down By: 
  1) Var
  2) Treat
  3) Rep
Keep If: 

Bartlett's Test tests the homogeneity of variances, an assumption of
ANOVA.  Bartlett's Test is known to be overly sensitive to non-normal data.
A resulting probability of P<=0.05 indicates the variances may be not
homogeneous and you may wish to transform the data before doing an ANOVA.
For ANOVA designs without replicates (notably most Randomized Blocks
and Latin Square designs), there is not enough data to do this test.

There is not enough data to do the test.


ANOVA
2022-07-22 17:20:03
Using: C:\Program Files (x86)\cohort6\clipboard.dt
.AOV Filename: 2WRB.AOV - 2 Way Randomized Blocks
  Y Column: 6) total chl.
  1st Factor: 1) Var
  2nd Factor: 2) Treat
  Blocks: 3) Rep
Keep If: 

Rows of data with missing values removed: 0
Rows which remain: 18

Source                          df Type III SS        MS           F     P
------------------------- -------- ----------- ---------   --------- ----- ---
Blocks                           2  0.00434612 0.0021731    1.228786 .3333 ns 
Main Effects               
  Var                            1 0.195651106 0.1956511   110.63354 .0000 ***
  Treat                          2 0.051437306 0.0257187   14.542957 .0011 ** 
Interaction                
  Var x Treat                    2 0.313271517 0.1566358   88.571791 .0000 ***
Error                           10  0.01768461 0.0017685<-
------------------------- -------- ----------- ---------   --------- ----- ---
Total                           17 0.582390659            

Model                            7 0.564706049 0.0806723    45.61723 .0000 ***

R^2 = SSmodel/SStotal = 0.96963445455
Root MSerror = sqrt(MSerror) = 0.04205307363
Mean Y = 1.23970381806
Coefficient of Variation = (Root MSerror) / abs(Mean Y) * 100% = 3.3921872%

Compare Means
Factor: 1) Var
Test: LSD
Significance Level: 0.05
Variance: 0.001768461
Degrees of Freedom: 10
Keep If: 

n Means = 2
LSD 0.05 = 0.04417064471

 Rank Mean Name          Mean       n Non-significant ranges
----- --------- ------------- ------- ----------------------------------------
    1 Gemm      1.34396074044       9 a 
    2 Misr-1    1.13544689567       9  b


Compare Means
Factor: 2) Treat
Test: LSD
Significance Level: 0.05
Variance: 0.001768461
Degrees of Freedom: 10
Keep If: 

n Means = 3
LSD 0.05 = 0.05409777057

 Rank Mean Name          Mean       n Non-significant ranges
----- --------- ------------- ------- ----------------------------------------
    1 33        1.29995483667       6 a 
    2 22        1.24912326067       6 a 
    3 0         1.17003335683       6  b


Compare Means
2022-07-22 17:24:01
Using: C:\Program Files (x86)\cohort6\clipboard.dt
Mean Names: 10) Var, Treat
Means: 36) M total chl.
N's: 30) n ch-a (mg/g)

Test: Duncan's
Significance Level: 0.05
Variance: 0.0017685
Degrees of Freedom: 10
Keep If: 

n Means = 6
LSD 0.05 = 0.07650664438

 Rank Mean Name                     Mean       n Non-significant ranges
----- -------------------- ------------- ------- ----------------------------------------
    1 Gemm, 33             1.53061156233       3 a   
    2 Gemm, 22               1.409021676       3  b  
    3 Misr-1, 0            1.24781773067       3   c 
    4 Gemm, 0                1.092248983       3    d
    5 Misr-1, 22           1.08922484533       3    d
    6 Misr-1, 33             1.069298111       3    d


HOMOGENEITY OF VARIANCES - RAW DATA
2022-07-22 17:20:16
Using: C:\Program Files (x86)\cohort6\clipboard.dt
Data Column: 7) carotenoid(mg/g)
Broken Down By: 
  1) Var
  2) Treat
  3) Rep
Keep If: 

Bartlett's Test tests the homogeneity of variances, an assumption of
ANOVA.  Bartlett's Test is known to be overly sensitive to non-normal data.
A resulting probability of P<=0.05 indicates the variances may be not
homogeneous and you may wish to transform the data before doing an ANOVA.
For ANOVA designs without replicates (notably most Randomized Blocks
and Latin Square designs), there is not enough data to do this test.

There is not enough data to do the test.


ANOVA
2022-07-22 17:20:16
Using: C:\Program Files (x86)\cohort6\clipboard.dt
.AOV Filename: 2WRB.AOV - 2 Way Randomized Blocks
  Y Column: 7) carotenoid(mg/g)
  1st Factor: 1) Var
  2nd Factor: 2) Treat
  Blocks: 3) Rep
Keep If: 

Rows of data with missing values removed: 0
Rows which remain: 18

Source                          df Type III SS        MS           F     P
------------------------- -------- ----------- ---------   --------- ----- ---
Blocks                           2 0.027750079  0.013875   12.973173 .0017 ** 
Main Effects               
  Var                            1 5.004684e-4 5.0047e-4   0.4679384 .5095 ns 
  Treat                          2 0.009130894 0.0045654   4.2686965 .0457 *  
Interaction                
  Var x Treat                    2 0.003174873 0.0015874   1.4842545 .2726 ns 
Error                           10 0.010695178 0.0010695<-
------------------------- -------- ----------- ---------   --------- ----- ---
Total                           17 0.051251492            

Model                            7 0.040556314 0.0057938   5.4171695 .0087 ** 

R^2 = SSmodel/SStotal = 0.79131967687
Root MSerror = sqrt(MSerror) = 0.03270348281
Mean Y = 0.271524587
Coefficient of Variation = (Root MSerror) / abs(Mean Y) * 100% = 12.044391%

Compare Means
Factor: 1) Var
Test: LSD
Significance Level: 0.05
Variance: 0.00106951779
Degrees of Freedom: 10
Keep If: 

n Means = 2
LSD 0.05 = 0.03435025778

 Rank Mean Name          Mean       n Non-significant ranges
----- --------- ------------- ------- ----------------------------------------
    1 Gemm      0.27679751811       9 a
    2 Misr-1    0.26625165589       9 a


Compare Means
Factor: 2) Treat
Test: LSD
Significance Level: 0.05
Variance: 0.00106951779
Degrees of Freedom: 10
Keep If: 

n Means = 3
LSD 0.05 = 0.04207030205

 Rank Mean Name          Mean       n Non-significant ranges
----- --------- ------------- ------- ----------------------------------------
    1 0         0.29809409533       6 a 
    2 22          0.273453436       6 ab
    3 33        0.24302622967       6  b


Compare Means
2022-07-22 17:24:57
Using: C:\Program Files (x86)\cohort6\clipboard.dt
Mean Names: 10) Var, Treat
Means: 41) M carotenoid(mg/g)
N's: 30) n ch-a (mg/g)

Test: Duncan's
Significance Level: 0.05
Variance: 0.0010695
Degrees of Freedom: 10
Keep If: 

n Means = 6
LSD 0.05 = 0.05949589697

 Rank Mean Name                     Mean       n Non-significant ranges
----- -------------------- ------------- ------- ----------------------------------------
    1 Gemm, 0              0.31676965267       3 a 
    2 Misr-1, 22           0.28627699133       3 ab
    3 Misr-1, 0              0.279418538       3 ab
    4 Gemm, 22             0.26062988067       3 ab
    5 Gemm, 33               0.252993021       3 ab
    6 Misr-1, 33           0.23305943833       3  b


HOMOGENEITY OF VARIANCES - RAW DATA
2022-07-22 17:20:19
Using: C:\Program Files (x86)\cohort6\clipboard.dt
Data Column: 8) MDA (nmol/gFW)
Broken Down By: 
  1) Var
  2) Treat
  3) Rep
Keep If: 

Bartlett's Test tests the homogeneity of variances, an assumption of
ANOVA.  Bartlett's Test is known to be overly sensitive to non-normal data.
A resulting probability of P<=0.05 indicates the variances may be not
homogeneous and you may wish to transform the data before doing an ANOVA.
For ANOVA designs without replicates (notably most Randomized Blocks
and Latin Square designs), there is not enough data to do this test.

There is not enough data to do the test.


ANOVA
2022-07-22 17:20:19
Using: C:\Program Files (x86)\cohort6\clipboard.dt
.AOV Filename: 2WRB.AOV - 2 Way Randomized Blocks
  Y Column: 8) MDA (nmol/gFW)
  1st Factor: 1) Var
  2nd Factor: 2) Treat
  Blocks: 3) Rep
Keep If: 

Rows of data with missing values removed: 0
Rows which remain: 18

Source                          df Type III SS        MS           F     P
------------------------- -------- ----------- ---------   --------- ----- ---
Blocks                           2    8.416875 4.2084375   0.1115891 .8955 ns 
Main Effects               
  Var                            1 167.9028125 167.90281   4.4520391 .0610 ns 
  Treat                          2       48.64     24.32   0.6448587 .5452 ns 
Interaction                
  Var x Treat                    2    273.7675 136.88375   3.6295509 .0653 ns 
Error                           10  377.136875 37.713687<-
------------------------- -------- ----------- ---------   --------- ----- ---
Total                           17 875.8640625            

Model                            7 498.7271875 71.246741   1.8891481 .1744 ns 

R^2 = SSmodel/SStotal = 0.56941163458
Root MSerror = sqrt(MSerror) = 6.1411470834
Mean Y = 23.2958333333
Coefficient of Variation = (Root MSerror) / abs(Mean Y) * 100% = 26.361569%

Compare Means
Factor: 1) Var
Test: LSD
Significance Level: 0.05
Variance: 37.7136875
Degrees of Freedom: 10
Keep If: 

n Means = 2
LSD 0.05 = 6.45038287302

 Rank Mean Name          Mean       n Non-significant ranges
----- --------- ------------- ------- ----------------------------------------
    1 Misr-1            26.35       9 a
    2 Gemm      20.2416666667       9 a


Compare Means
Factor: 2) Treat
Test: LSD
Significance Level: 0.05
Variance: 37.7136875
Degrees of Freedom: 10
Keep If: 

n Means = 3
LSD 0.05 = 7.90007334225

 Rank Mean Name          Mean       n Non-significant ranges
----- --------- ------------- ------- ----------------------------------------
    1 0               25.1625       6 a
    2 33              23.5625       6 a
    3 22              21.1625       6 a


Compare Means
2022-07-22 17:25:35
Using: C:\Program Files (x86)\cohort6\clipboard.dt
Mean Names: 10) Var, Treat
Means: 46) M MDA (nmol/gFW)
N's: 30) n ch-a (mg/g)

Test: Duncan's
Significance Level: 0.05
Variance: 37.713687
Degrees of Freedom: 10
Keep If: 

n Means = 6
LSD 0.05 = 11.1723907903

 Rank Mean Name                     Mean       n Non-significant ranges
----- -------------------- ------------- ------- ----------------------------------------
    1 Misr-1, 33                  31.325       3 a 
    2 Gemm, 0                      26.95       3 ab
    3 Misr-1, 22                   24.35       3 ab
    4 Misr-1, 0                   23.375       3 ab
    5 Gemm, 22                    17.975       3  b
    6 Gemm, 33                      15.8       3  b


HOMOGENEITY OF VARIANCES - RAW DATA
2022-07-22 17:20:23
Using: C:\Program Files (x86)\cohort6\clipboard.dt
Data Column: 9) H2O2
Broken Down By: 
  1) Var
  2) Treat
  3) Rep
Keep If: 

Bartlett's Test tests the homogeneity of variances, an assumption of
ANOVA.  Bartlett's Test is known to be overly sensitive to non-normal data.
A resulting probability of P<=0.05 indicates the variances may be not
homogeneous and you may wish to transform the data before doing an ANOVA.
For ANOVA designs without replicates (notably most Randomized Blocks
and Latin Square designs), there is not enough data to do this test.

There is not enough data to do the test.


ANOVA
2022-07-22 17:20:23
Using: C:\Program Files (x86)\cohort6\clipboard.dt
.AOV Filename: 2WRB.AOV - 2 Way Randomized Blocks
  Y Column: 9) H2O2
  1st Factor: 1) Var
  2nd Factor: 2) Treat
  Blocks: 3) Rep
Keep If: 

Rows of data with missing values removed: 0
Rows which remain: 18

Source                          df Type III SS        MS           F     P
------------------------- -------- ----------- ---------   --------- ----- ---
Blocks                           2 2.083333e-4 1.0417e-4   0.0171343 .9830 ns 
Main Effects               
  Var                            1 0.026098509 0.0260985   4.2929249 .0651 ns 
  Treat                          2 0.019619898 0.0098099   1.6136314 .2470 ns 
Interaction                
  Var x Treat                    2 0.353205658 0.1766028   29.049272 .0001 ***
Error                           10 0.060794236 0.0060794<-
------------------------- -------- ----------- ---------   --------- ----- ---
Total                           17 0.459926634            

Model                            7 0.399132398 0.0570189       9.379 .0011 ** 

R^2 = SSmodel/SStotal = 0.8678175358
Root MSerror = sqrt(MSerror) = 0.07797065849
Mean Y = 0.43427777778
Coefficient of Variation = (Root MSerror) / abs(Mean Y) * 100% = 17.954098%

Compare Means
Factor: 1) Var
Test: LSD
Significance Level: 0.05
Variance: 0.00607942359
Degrees of Freedom: 10
Keep If: 

n Means = 2
LSD 0.05 = 0.08189684977

 Rank Mean Name          Mean       n Non-significant ranges
----- --------- ------------- ------- ----------------------------------------
    1 Misr-1    0.47235555556       9 a
    2 Gemm             0.3962       9 a


Compare Means
Factor: 2) Treat
Test: LSD
Significance Level: 0.05
Variance: 0.00607942359
Degrees of Freedom: 10
Keep If: 

n Means = 3
LSD 0.05 = 0.10030274674

 Rank Mean Name          Mean       n Non-significant ranges
----- --------- ------------- ------- ----------------------------------------
    1 33        0.48073333317       6 a
    2 0         0.41510000017       6 a
    3 22                0.407       6 a


Compare Means
2022-07-22 17:26:04
Using: C:\Program Files (x86)\cohort6\clipboard.dt
Mean Names: 10) Var, Treat
Means: 51) M H2O2
N's: 30) n ch-a (mg/g)

Test: Duncan's
Significance Level: 0.05
Variance: 0.0060794
Degrees of Freedom: 10
Keep If: 

n Means = 6
LSD 0.05 = 0.14184922963

 Rank Mean Name                     Mean       n Non-significant ranges
----- -------------------- ------------- ------- ----------------------------------------
    1 Misr-1, 33           0.71233333333       3 a   
    2 Gemm, 0                0.510466667       3  b  
    3 Gemm, 22                     0.429       3  bc 
    4 Misr-1, 22                   0.385       3  bcd
    5 Misr-1, 0            0.31973333333       3   cd
    6 Gemm, 33               0.249133333       3    d


MEAN � 2 S.D.
2022-07-22 17:26:45
Using: C:\Program Files (x86)\cohort6\clipboard.dt
Data Column: (all columns)
Broken Down By: 
  1) Var
Error Value: Standard Error
Keep If: 


D
Data Column: 4) ch-a (mg/g)

Var             Mean         SE    Mean-SE    Mean+SE        n
---------  ---------  ---------  ---------  ---------  -------
Misr-1     0.7060445  0.0419886   0.664056  0.7480331        9
Gemm       0.8801958  0.0234387  0.8567571  0.9036345        9

Data Column: 5) ch-b (mg/g)

Var             Mean         SE    Mean-SE    Mean+SE        n
---------  ---------  ---------  ---------  ---------  -------
Misr-1     0.4294024  0.0456866  0.3837158   0.475089        9
Gemm       0.4637649  0.0457282  0.4180367  0.5094931        9

Data Column: 6) total chl.

Var             Mean         SE    Mean-SE    Mean+SE        n
---------  ---------  ---------  ---------  ---------  -------
Misr-1     1.1354469  0.0306674  1.1047795  1.1661143        9
Gemm       1.3439607   0.066565  1.2773958  1.4105257        9

Data Column: 7) carotenoid(mg/g)

Var             Mean         SE    Mean-SE    Mean+SE        n
---------  ---------  ---------  ---------  ---------  -------
Misr-1     0.2662517  0.0216108  0.2446408  0.2878625        9
Gemm       0.2767975  0.0154223  0.2613752  0.2922198        9

Data Column: 8) MDA (nmol/gFW)

Var             Mean         SE    Mean-SE    Mean+SE        n
---------  ---------  ---------  ---------  ---------  -------
Misr-1         26.35  2.4335081  23.916492  28.783508        9
Gemm       20.241667  1.9775827  18.264084  22.219249        9

Data Column: 9) H2O2

Var             Mean         SE    Mean-SE    Mean+SE        n
---------  ---------  ---------  ---------  ---------  -------
Misr-1     0.4723556   0.065643  0.4067125  0.5379986        9
Gemm          0.3962  0.0414293  0.3547707  0.4376293        9

MEAN � 2 S.D.
2022-07-22 17:26:57
Using: C:\Program Files (x86)\cohort6\clipboard.dt
Data Column: (all columns)
Broken Down By: 
  2) Treat
Error Value: Standard Error
Keep If: 


Data Column: 4) ch-a (mg/g)

    Treat       Mean         SE    Mean-SE    Mean+SE        n
---------  ---------  ---------  ---------  ---------  -------
        0  0.7548817  0.0386684  0.7162133  0.7935501        6
       22  0.8354655  0.0342203  0.8012453  0.8696858        6
       33  0.7890133  0.0823309  0.7066824  0.8713442        6

Data Column: 5) ch-b (mg/g)

    Treat       Mean         SE    Mean-SE    Mean+SE        n
---------  ---------  ---------  ---------  ---------  -------
        0  0.4151516  0.0664715  0.3486801  0.4816232        6
       22  0.4136577  0.0375191  0.3761386  0.4511769        6
       33  0.5109416  0.0560015  0.4549401   0.566943        6

Data Column: 6) total chl.

    Treat       Mean         SE    Mean-SE    Mean+SE        n
---------  ---------  ---------  ---------  ---------  -------
        0  1.1700334  0.0396207  1.1304127   1.209654        6
       22  1.2491233  0.0715657  1.1775576  1.3206889        6
       33  1.2999548  0.1049143  1.1950406  1.4048691        6

Data Column: 7) carotenoid(mg/g)

    Treat       Mean         SE    Mean-SE    Mean+SE        n
---------  ---------  ---------  ---------  ---------  -------
        0  0.2980941  0.0154764  0.2826177  0.3135705        6
       22  0.2734534  0.0124322  0.2610212  0.2858856        6
       33  0.2430262  0.0317796  0.2112467  0.2748058        6

Data Column: 8) MDA (nmol/gFW)

    Treat       Mean         SE    Mean-SE    Mean+SE        n
---------  ---------  ---------  ---------  ---------  -------
        0    25.1625  3.0500939  22.112406  28.212594        6
       22    21.1625  2.3174497   18.84505   23.47995        6
       33    23.5625  3.5917252  19.970775  27.154225        6

Data Column: 9) H2O2

    Treat       Mean         SE    Mean-SE    Mean+SE        n
---------  ---------  ---------  ---------  ---------  -------
        0     0.4151  0.0511602  0.3639398  0.4662602        6
       22      0.407  0.0349669  0.3720331  0.4419669        6
       33  0.4807333  0.1041002  0.3766332  0.5848335        6

MEAN � 2 S.D.
2022-07-22 17:27:14
Using: C:\Program Files (x86)\cohort6\clipboard.dt
Data Column: (all columns)
Broken Down By: 
  1) Var
  2) Treat

Data Column: 4) ch-a (mg/g)

Var            Treat       Mean         SE    Mean-SE    Mean+SE        n
---------  ---------  ---------  ---------  ---------  ---------  -------
Misr-1             0  0.7114141  0.0641393  0.6472748  0.7755534        3
Misr-1            22  0.7590138  0.0029593  0.7560544  0.7619731        3
Misr-1            33  0.6477057  0.1179613  0.5297444   0.765667        3
Gemm               0  0.7983493  0.0383791  0.7599702  0.8367284        3
Gemm              22  0.9119173  0.0012254  0.9106918  0.9131427        3
Gemm              33  0.9303209  0.0030349  0.9272859  0.9333558        3

Data Column: 5) ch-b (mg/g)

Var            Treat       Mean         SE    Mean-SE    Mean+SE        n
---------  ---------  ---------  ---------  ---------  ---------  -------
Misr-1             0  0.5364036  0.0859434  0.4504602  0.6223471        3
Misr-1            22  0.3302111  0.0084076  0.3218035  0.3386186        3
Misr-1            33  0.4215924  0.0831604   0.338432  0.5047528        3
Gemm               0  0.2938996  0.0020039  0.2918958  0.2959035        3
Gemm              22  0.4971044  0.0020954   0.495009  0.4991998        3
Gemm              33  0.6002907  0.0279627   0.572328  0.6282534        3

Data Column: 6) total chl.

Var            Treat       Mean         SE    Mean-SE    Mean+SE        n
---------  ---------  ---------  ---------  ---------  ---------  -------
Misr-1             0  1.2478177  0.0218042  1.2260136  1.2696219        3
Misr-1            22  1.0892248  0.0054482  1.0837766  1.0946731        3
Misr-1            33  1.0692981  0.0348009  1.0344972   1.104099        3
Gemm               0   1.092249  0.0363752  1.0558738  1.1286242        3
Gemm              22  1.4090217  0.0033209  1.4057008  1.4123425        3
Gemm              33  1.5306116  0.0249278  1.5056837  1.5555394        3

Data Column: 7) carotenoid(mg/g)

Var            Treat       Mean         SE    Mean-SE    Mean+SE        n
---------  ---------  ---------  ---------  ---------  ---------  -------
Misr-1             0  0.2794185  0.0146942  0.2647243  0.2941128        3
Misr-1            22   0.286277  0.0218533  0.2644237  0.3081303        3
Misr-1            33  0.2330594  0.0638185  0.1692409   0.296878        3
Gemm               0  0.3167697  0.0251575  0.2916121  0.3419272        3
Gemm              22  0.2606299  0.0114363  0.2491936  0.2720662        3
Gemm              33   0.252993  0.0296237  0.2233693  0.2826167        3

Data Column: 8) MDA (nmol/gFW)

Var            Treat       Mean         SE    Mean-SE    Mean+SE        n
---------  ---------  ---------  ---------  ---------  ---------  -------
Misr-1             0     23.375  6.3652867  17.009713  29.740287        3
Misr-1            22      24.35   3.319764  21.030236  27.669764        3
Misr-1            33     31.325  0.8515916  30.473408  32.176592        3
Gemm               0      26.95  1.6743158  25.275684  28.624316        3
Gemm              22     17.975  2.3815699   15.59343   20.35657        3
Gemm              33       15.8  1.8763884  13.923612  17.676388        3

Data Column: 9) H2O2

Var            Treat       Mean         SE    Mean-SE    Mean+SE        n
---------  ---------  ---------  ---------  ---------  ---------  -------
Misr-1             0  0.3197333  0.0455722  0.2741612  0.3653055        3
Misr-1            22      0.385  0.0702443  0.3147557  0.4552443        3
Misr-1            33  0.7123333  0.0209771  0.6913563  0.7333104        3
Gemm               0  0.5104667  0.0437632  0.4667035  0.5542298        3
Gemm              22      0.429  0.0263657  0.4026343  0.4553657        3
Gemm              33  0.2491333  0.0102768  0.2388565  0.2594102        3
